# Supplementary material for: Living in mixed species groups promotes predator learning in degraded habitats
Source: Sci Rep. 2021 Sep 29;11:19335. doi: 10.1038/s41598-021-98224-0 (PMC8481234; doi:10.1038/s41598-021-98224-0)
Supplement: Supplementary file 2 — Supplementary Information 2. [file 41598_2021_98224_MOESM2_ESM.xlsx]

## Sheet: Exp 1
Data file 1: Raw data for experiment 1.
Conditioning tank	Coral (0: dead, 1: live)	Conditioning (0: water, 1: Consp AC, 2: HS AC)	FSpre	FSpost	LCpre	LCpost
10	0	0	59	63	69	56		Colum A: Numbers refers to conditioning tank number
10	0	0	58	64	57	49		Column B: refers to coral type: 0= dead coral, 1 = live coral
11	0	0	44	59	36	35		Column C: refers to conditioning treatment: 0= conditioning with water, 1 = Conditioning with conspecific alarm cues, 3 = conditioning with heterospecific alarm cues
21	0	0	104	118	110	88		Column D: refers to number of feeding strikes during the pre stimulus period
20	0	0	30	25	58	53		Column E: refers to the number of feeding strikes during the post stimulus period
19	0	0	32	29	45	40		Column F: refers to number of line crosses during the pre stimulus period
21	0	0	37	32	39	29		Column G: refers to the number of line crosses during the post stimulus period
10	0	0	57	57	28	24
10	0	0	36	29	70	70
11	0	0	15	22	50	61
12	0	0	20	22	34	31
22	0	0	72	68	61	57
23	0	0	56	78	116	121
24	0	0	59	54	66	51
24	0	0	55	50	117	97
7	0	0	23	28	20	25
9	0	0	35	28	34	27
8	0	0	25	32	26	34
7	0	0	41	34	43	37
8	0	0	36	32	31	30
22	0	0	18	24	8	12
23	0	0	21	19	5	4
7	0	1	60	54	67	58
8	0	1	42	49	103	86
9	0	1	81	67	84	76
22	0	1	47	39	33	37
23	0	1	55	49	30	27
22	0	1	61	57	42	40
24	0	1	41	45	48	63
7	0	1	21	23	21	20
7	0	1	32	30	18	22
8	0	1	49	41	24	30
8	0	1	39	43	26	30
8	0	1	42	39	37	31
19	0	2	71	33	86	32
20	0	2	82	38	57	36
21	0	2	67	15	84	49
11	0	2	38	2	32	24
11	0	2	22	11	24	17
12	0	2	35	18	46	31
10	0	2	34	21	19	14
10	0	2	46	19	16	6
19	0	2	36	9	20	7
19	0	2	47	6	28	11
19	0	2	33	17	11	8
20	0	2	29	8	45	37
21	0	2	21	4	41	19
21	0	2	20	5	14	5
4	1	0	55	61	82	90
4	1	0	46	54	71	84
5	1	0	55	68	77	63
6	1	0	43	37	42	37
6	1	0	67	59	78	77
12	1	0	56	64	50	57
15	1	0	30	40	32	41
14	1	0	47	43	27	33
13	1	0	68	59	40	43
4	1	0	31	25	36	29
6	1	0	19	16	63	64
16	1	0	76	18	98	59
17	1	0	80	69	74	69
18	1	0	17	24	79	97
1	1	0	59	33	64	60
2	1	0	75	57	59	52
3	1	0	35	36	36	48
2	1	0	40	34	27	38
2	1	0	28	30	19	20
3	1	0	37	38	60	65
1	1	0	46	60	47	45
16	1	0	22	24	23	21
17	1	0	27	28	24	20
18	1	0	32	32	24	19
1	1	1	42	8	73	40
2	1	1	76	31	68	47
2	1	1	44	17	93	60
3	1	1	60	40	91	71
16	1	1	29	11	29	13
1	1	1	40	14	39	21
2	1	1	32	3	32	16
2	1	1	44	10	10	12
2	1	1	32	9	20	9
3	1	1	24	2	36	14
3	1	1	27	8	22	11
13	1	2	45	6	83	53
14	1	2	88	20	115	39
15	1	2	45	22	93	40
5	1	2	41	19	69	41
4	1	2	32	19	35	20
6	1	2	28	13	27	17
5	1	2	37	19	21	14
4	1	2	30	10	71	37
6	1	2	49	20	26	20
13	1	2	42	20	19	14
13	1	2	27	24	6	6
13	1	2	56	21	41	15
14	1	2	39	23	22	13
14	1	2	28	10	22	7
15	1	2	31	6	36	15
15	1	2	51	15	37	9

## Sheet: Exp 2
			Data file 2: Raw data for experiment 2.
Coral water	Cue	Tank	BiteRate	DistM	MaxDV	Boldness	SurvivalTime	Complete/Censored (0:death, 1:censored)
Dead	Pamboinensis	5	52	36	8	2.6	0.5	0
Live	Pamboinensis	2	21	12	2	2	3.5	0		Note: 4 Bite rate readings were smeared from the underwater datasheet (Fish 11-14, Nov 18) - missing cases
Dead	Pamboinensis	5	36	25	4	2.2	4	0
Dead	Pchrysurus	8	0	2	0	0.2	5	0
Live	Pamboinensis	3	8	2	0	0.3	5	0		Column A: refers to the coral type: live or dead
Live	Pchrysurus	12	1	4	0	0.5	5	0		Column B: refers to the conditioning cues (P. amboinesis = conspecific, P. chrysurus = heterospecifics)
Live	Pchrysurus	11	5	20	2	1.6	5	0		Column C: refers to conditioning tank number
Dead	Pamboinensis	5	5	18	0	0.9	17.5	0		Column D: refers to the bite rate of fish during the three minute observation period
Dead	Pamboinensis	5	30	10	4	2	17.5	0		Column E: refers to the distance moved (cm) by the fish during the three minute observation period
Dead	Pamboinensis	4	38	60	4	2.8	17.5	0		Column F: refers to the maximum distance the fish ventured from the coral patch during the three minute observation period
Dead	Pamboinensis	4	45	40	5	2.3	17.5	0		Column G: refers to the boldness score of the fish during the three minute observation period
Dead	Pamboinensis	4	57	20	4	2.4	17.5	0		Column H: refers to the survival time (in hours) of the fish on the patch reef
Dead	Pamboinensis	4	63	30	4	2.5	17.5	0		Column I: refers to whether data are censored or not (0: fish was killed, 1: fish remains alive at the last census)
Dead	Pchrysurus	9	46	14	5	2.4	17.5	0
Live	Pchrysurus	11	25	20	1	1.9	17.5	0
Dead	Pamboinensis	5	26	18	4	2	18	0
Dead	Pamboinensis	5	26	12	5	2.2	18	0
Dead	Pamboinensis	6	42	20	6	2.6	18	0
Dead	Pamboinensis	4	52	50	8	2.9	18	0
Dead	Pamboinensis	4		16	2	1.9	18	0
Dead	Pchrysurus	8	0	2	0	0.1	18	0
Live	Pamboinensis	2	1	4	0	0.4	18	0
Live	Pchrysurus	11	2	8	0	0.5	18	0
Live	Pchrysurus	10	5	8	0	0.6	18	0
Live	Pchrysurus	12		7	0	0.5	18	0
Dead	Pamboinensis	5	39	30	2	2.2	18.5	0
Dead	Pchrysurus	9	1	10	0	0.8	18.5	0
Dead	Pchrysurus	9	18	25	10	2.6	18.5	0
Live	Pchrysurus	11	72	14	0	2.3	18.5	0
Dead	Pamboinensis	4	10	50	0	2.6	19	0
Dead	Pamboinensis	4	15	10	0	1.3	19	0
Dead	Pamboinensis	6	30	18	5	2.3	19	0
Dead	Pamboinensis	4	34	35	3	2.3	19	0
Dead	Pchrysurus	7	5	15	0	0.9	19	0
Live	Pchrysurus	12	7	16	2	1.6	19	0
Dead	Pamboinensis	5	52	40	6	2.6	23	0
Dead	Pchrysurus	9	12	14	2	1.3	23	0
Live	Pchrysurus	11	2	2	0	0.1	23	0
Live	Pchrysurus	10	5	12	0	0.7	23	0
Dead	Pamboinensis	5	39	10	4	2.1	23.5	0
Dead	Pchrysurus	8	14	12	0	1.6	23.5	1
Dead	Pamboinensis	6	54	10	6	2.5	25	0
Live	Pchrysurus	11	13	8	0	0.9	25	0
Live	Pamboinensis	3	7	6	0	1	28	0
Dead	Pchrysurus	9	30	30	0	2.1	40	0
Live	Pchrysurus	10	12	25	2	2	40	0
Live	Pchrysurus	11	8	6	0	0.8	42	0
Live	Pchrysurus	10	28	10	1	1.7	42	0
Dead	Pamboinensis	6	39	30	4	2.6	42.5	0
Live	Pamboinensis	1	4	6	0	0.7	42.5	0
Live	Pchrysurus	10	2	4	0	0.4	42.5	0
Dead	Pamboinensis	5	29	40	2	2.3	43	0
Dead	Pchrysurus	9	65	25	2	2.4	43	0
Live	Pamboinensis	3	5	8	0	0.5	43	1
Live	Pamboinensis	3	50	14	0	0.9	43	1
Live	Pchrysurus	11	6	10	0	1.2	43	1
Live	Pchrysurus	11	23	20	0	1.1	43	1
Dead	Pchrysurus	8	13	4	2	1.7	47	0
Dead	Pchrysurus	9	28	5	0	1.7	47	0
Live	Pamboinensis	3	8	8	2	1.1	47	0
Live	Pamboinensis	2		4	0	0.8	48	0
Live	Pamboinensis	3	9	14	2	1.3	52	0
Dead	Pamboinensis	5	82	40	6	2.9	62	0
Dead	Pchrysurus	8	14	20	0	1.5	62	0
Dead	Pchrysurus	7	21	14	2	1.7	65.5	0
Live	Pchrysurus	12	7	4	0	0.5	65.5	0
Live	Pamboinensis	2	2	12	2	1.2	66.5	0
Dead	Pamboinensis	4	32	20	4	2.2	67	1
Dead	Pchrysurus	8	12	10	0	1.1	67	1
Dead	Pchrysurus	8	30	14	2	1.8	67	1
Dead	Pchrysurus	9	48	8	0	2.1	67	1
Dead	Pchrysurus	8	70	10	2	2	67	1
Live	Pamboinensis	3	3	10	2	0.9	67	1
Live	Pamboinensis	3	10	18	0	1.5	67	1
Live	Pamboinensis	3	15	12	0	1	67	1
Live	Pamboinensis	2	18	16	0	1.4	67	1
Live	Pamboinensis	2	33	30	4	2.4	67	1
Live	Pchrysurus	10	5	4	0	0.6	67	1
Live	Pchrysurus	11	21	8	2	1.2	67	1
Dead	Pamboinensis	5	7	30	2	2	72	1
Dead	Pamboinensis	4	46	30	3	2.4	72	1
Dead	Pchrysurus	7	2	2	0	0.4	72	1
Dead	Pchrysurus	8	14	4	0	0.8	72	1
Dead	Pchrysurus	7	18	30	4	2.4	72	1
Dead	Pchrysurus	9	22	8	2	2	72	1
Dead	Pchrysurus	9		8	0	1	72	1
Live	Pamboinensis	2	18	22	2	1.9	72	0
Live	Pamboinensis	3	20	10	0	1.2	72	0
Live	Pamboinensis	2	3	2	0	0.2	72	1
Live	Pamboinensis	1	4	8	0	1	72	1
Live	Pamboinensis	2	4	8	0	0.5	72	1
Live	Pamboinensis	1	7	4	2	1	72	1
Live	Pamboinensis	2	18	6	2	1.3	72	1
Live	Pamboinensis	2	26	10	2	2	72	1
Live	Pchrysurus	12	2	8	0	0.7	72	1
Live	Pchrysurus	10	8	14	0	1.2	72	1
Live	Pchrysurus	10	10	10	0	0.8	72	1
Live	Pchrysurus	12	12	20	0	1.4	72	1
Live	Pchrysurus	10	14	6	0	0.8	72	1
Live	Pchrysurus	11	16	10	2	1.1	72	1
Live	Pchrysurus	11	17	25	0	1.8	72	1
Live	Pchrysurus	11	30	16	0	1.8	72	1
Live	Pchrysurus	11	38	15	0	2	72	1
